# Supplementary material for: The Photocatalytic Conversion of Carbon Dioxide to Fuels Using Titanium Dioxide Nanosheets/Graphene Oxide Heterostructure as Photocatalyst
Source: Nanomaterials (Basel). 2023 Jan 12;13(2):320. doi: 10.3390/nano13020320 (PMC9860753; doi:10.3390/nano13020320)
Supplement: Supplementary file 1 [file nanomaterials-13-00320-s001.zip]

Archive with 1 entries (1 files):
- nanomaterials-2165623-supplementary.pdf
